# Supplementary material for: Evaluation of Escherichia coli isolates from healthy chickens to determine their potential risk to poultry and human health
Source: PLoS One. 2017 Jul 3;12(7):e0180599. doi: 10.1371/journal.pone.0180599 (PMC5495491; doi:10.1371/journal.pone.0180599)
Supplement: S2 Table — (XLSX) [file pone.0180599.s002.xlsx]

## Sheet: Sheet1
Strain	ExPEC genotype	Siderophore production	CAS diameter (mm)	Biofilm production	Serum resistance	Colicin production	Colicin diameter (mm)	Growth in Urine
MM001	1	1	17	1	0	1	26	0
MM002	1	1	20	1	0	1	14	0
MM003	1	1	19	1	1	1	20	0
MM004	1	1	16	1	1	0	0	0
MM005	1	1	16	1	1	1	30	0
MM006	1	1	16	1	1	1	17	0
MM007	1	1	16	1	1	1	17	0
MM008	1	1	15	1	1	1	12	0
MM009	1	1	15	1	1	1	18	0
MM010	1	1	15	1	1	1	18	0
MM019	1	1	21	1	0	0	0	0
MM020	1	1	21	1	0	0	0	0
MM149	1	1	14	1	1	1	21	0
MM203	1	1	18	1	1	1	15	0
MM218	1	1	12	1	0	1	13	0
MM219	1	1	18	1	1	1	20	0
MM220	1	1	18	1	0	1	24	0
MM222	1	1	18	1	0	1	22	0
MM223	1	1	20	1	0	1	24	0
MM227	1	1	20	1	0	1	10	0
MM228	1	1	20	1	0	1	10	0
MM233	1	1	20	1	0	1	16	0
MM241	1	1	15	1	1	1	22	1
MM242	1	1	20	1	1	1	25	1
MM243	1	1	20	1	0	1	22	1
MM244	1	1	20	1	1	1	22	1
MM253	1	1	20	1	1	1	10	1
MM260	1	1	20	1	0	1	27	1
MM261	1	1	21	1	0	1	26	1
MM262	1	1	22	1	0	1	25	1
MM263	1	1	16	1	0	1	26	1
MM269	1	1	18	1	1	1	23	1
MM276	1	1	20	1	0	1	25	1
MM277	1	1	17	1	1	1	10	0
MM280	1	1	20	1	0	1	15	1
MM281	1	1	20	1	0	1	26	1
MM283	1	1	22	1	0	1	24	1
MM284	1	1	20	1	0	1	25	1
MM299	1	1	22	1	1	1	20	0
MM300	1	1	16	1	1	1	21	0
MM011	0	1	16	1	1	1	20	0
MM012	0	1	12	1	0	1	12	0
MM013	0	1	14	1	1	1	18	0
MM014	0	1	16	1	0	1	16	0
MM015	0	1	16	1	1	1	15	0
MM016	0	1	14	1	0	1	22	0
MM017	0	1	15	0	1	1	21	0
MM018	0	1	12	1	0	1	12	0
MM021	0	1	19	1	1	0	0	0
MM133	0	1	16	1	0	1	23	0
MM188	0	1	16	1	0	1	18	0
MM204	0	1	14	1	0	1	20	0
MM213	0	1	14	1	0	0	0	0
MM217	0	1	15	1	1	1	14	0
MM225	0	1	8	1	0	1	18	0
MM235	0	1	14	0	0	1	14	0
MM236	0	1	16	0	1	1	16	0
MM239	0	1	17	1	0	1	24	0
MM240	0	1	10	1	1	1	14	0
MM245	0	1	10	1	0	1	20	0
MM246	0	1	16	1	0	1	8	0
MM248	0	1	19	0	0	1	24	0
MM249	0	1	16	1	0	1	20	0
MM251	0	1	17	1	0	1	18	0
MM252	0	1	14	1	0	1	14	0
MM255	0	1	12	1	0	1	18	0
MM257	0	1	14	1	0	1	16	0
MM258	0	1	14	0	0	0	0	0
MM259	0	1	10	1	0	1	16	0
MM265	0	1	14	1	0	1	14	0
MM268	0	1	16	1	1	1	14	0
MM273	0	1	14	1	0	1	20	0
MM278	0	1	15	0	0	1	18	0
MM279	0	1	14	0	0	1	14	0
MM282	0	1	10	1	0	1	12	0
MM291	0	1	18	1	0	1	22	0
MM292	0	1	17	1	0	1	14	0
1	Positive
0	Negative
