# Supplementary material for: Evaluation of Escherichia coli isolates from healthy chickens to determine their potential risk to poultry and human health
Source: PLoS One. 2017 Jul 3;12(7):e0180599. doi: 10.1371/journal.pone.0180599 (PMC5495491; doi:10.1371/journal.pone.0180599)
Supplement: S3 Table — (XLSX) [file pone.0180599.s003.xlsx]

## Sheet: Table S3
S3 Table. Sepsis lethality and illness severity in mice. *Not applicable.
Strain	Time post-inoculation
	20 h		28 h		44 h		52 h		72 h		168 h
	No. dead/Total	Avg. Illness Severity Score	No. dead/Total	Avg. Illness Severity Score	No. dead/Total	Avg. Illness Severity Score	No. dead/Total	Avg. Illness Severity Score	No. dead/Total	Avg. Illness Severity Score	No. dead/Total	Avg. Illness Severity Score
MM225	0/5	3.4	1/5	4	1/5	3.4	1/5	3.4	1/5	3.4	1/5	1.8
MM242	0/5	3.6	3/5	4.4	4/5	4.4	4/5	4.2	4/5	4.2	4/5	4.2
MM243	3/5	4.4	4/5	4.4	4/5	4.4	4/5	4.4	4/5	4.2	4/5	4.2
MM248	5/5	5	5/5	NA*	5/5	NA*	5/5	NA*	5/5	NA*	5/5	NA*
MM259	2/5	4.4	3/5	3.8	4/5	4.6	5/5	5	5/5	NA*	5/5	NA*
MM299	5/5	5	5/5	NA*	5/5	NA*	5/5	NA*	5/5	NA*	5/5	NA*
CFT073	5/5	5	5/5	NA*	5/5	NA*	5/5	NA*	5/5	NA*	5/5	NA*
MG1655	0/5	3	0/5	3	0/5	3	0/5	3	0/5	2	0/5	1
