# Supplementary material for: Evaluation of Escherichia coli isolates from healthy chickens to determine their potential risk to poultry and human health
Source: PLoS One. 2017 Jul 3;12(7):e0180599. doi: 10.1371/journal.pone.0180599 (PMC5495491; doi:10.1371/journal.pone.0180599)
Supplement: S4 Table — (XLSX) [file pone.0180599.s004.xlsx]

## Sheet: Table S4
S4 Table. Bacterial load enumerated from blood and cerebral spinal fluid of infected animals.
Strain	Blood	Cerebral Spinal Fluid	No. animals euthanized for sample collection
	Avg CFU/ml	Avg CFU/ml
MM218	5802820000	16005880	10
MM149	58	0	10
RS218	1.11481e+11	1.30688e+07	12
DH5α	0	0	10
