# Supplementary material for: Evaluation of Escherichia coli isolates from healthy chickens to determine their potential risk to poultry and human health
Source: PLoS One. 2017 Jul 3;12(7):e0180599. doi: 10.1371/journal.pone.0180599 (PMC5495491; doi:10.1371/journal.pone.0180599)
Supplement: S5 Table — (XLSX) [file pone.0180599.s005.xlsx]

## Sheet: Table S5
S5 Table. Bacterial load enumerated from different organs of intraurethrally challenged mice.
Strain	Bladder	Kidney	Liver	Spleen	No. animals euthanized for sample collection
	Avg CFU/ml	Avg CFU/ml	Avg CFU/ml	Avg CFU/ml
MM242	185574	216444	9141.44	1944.67	9
MM243	423950	285782	202178	54655.6	10
MM244	34900.3	48888.6	1312.5	1454.3	10
MM248	10980030	36795.5	5807.3	784.9	10
MM259	3396080	15015.6	50257.3	8513.4	10
CFT073	11131800	66129.4	647.1	1313.4	10
UTI89	1.03214e+07	646669	1271	8550	10
MG1655	2878.3	1049.9	711.4	533.3	10
